# Supplementary material for: Al Foil-Supported Carbon Nanosheets as Self-Supporting Electrodes for High Areal Capacitance Supercapacitors
Source: Molecules. 2023 Feb 15;28(4):1831. doi: 10.3390/molecules28041831 (PMC9966967; doi:10.3390/molecules28041831)
Supplement: Supplementary file 1 [file molecules-28-01831-s001.zip]

Archive with 1 entries (1 files):
- molecules-2211778-supplementary.pdf
